# Supplementary material for: Restoring cortical disinhibition improves Huntington’s disease phenotypes
Source: Nature. 2026 Jul 1;655(8125):1262–70. doi: 10.1038/s41586-026-10671-9 (PMC13421345; doi:10.1038/s41586-026-10671-9)
Supplement: Supplementary file 1 — Complete statistical output for all experiments, including p-values from aligned rank transform and linear mixed-effects models across figures and extended data. Entries specify tested factors, interactions, and experimental conditions, providing a full reference for all reported statistical comparisons. [file 41586_2026_10671_MOESM1_ESM.xlsx]

## Sheet: Sheet1
Figure Panel	Main Factor 1	Main Factor 1 (p value)	Main Factor 2	Main Factor 2 (p value)	Interaction	Interaction (p value)	Posthoc pairwise comparisons
Fig. 1d Dragging time (Ctrl)	Timepoint	0.00013915
Fig. 1d Dragging time (R6/2)	Timepoint	0.128
Fig. 1d Dragging time	Genotype	0.01168	Timepoint	0.390722	Genotype:Timepoint	0.016909	Timepoint=Early, p=0.338 Timepoint=Middle, p=0.000102 Timepoint=Late, p=2.5e-05
Fig. 1e Fraction significantly autocorrelated trials	Genotype	2.4858e-06	Timepoint	0.0043218	Genotype:Timepoint	0.0045915	Timepoint=Early, p=0.000138 Timepoint=Middle, p=7.1e-09 Timepoint=Late, p=5.59e-05
Fig. 1g Mean R^2	Genotype	2.9462e-05	Timepoint	0.657492	Genotype:Timepoint	0.036555	Timepoint=Early, p=0.00273 Timepoint=Middle, p=2.37e-07 Timepoint=Late, p=2.36e-05
Fig. 1j VIP	Genotype	0.0025653	Time bin	2.22e-16	Genotype:Time bin	2.22e-16	Time bin=-2, p=5.64e-05 Time bin=0, p=1.35e-34 Time bin=2, p=4.72e-71 Time bin=4, p=3.35e-35 Time bin=6, p=2.74e-29 Time bin=8, p=1.05e-25
Fig. 1l SST	Genotype	0.029089	Time bin	2.22e-16	Genotype:Time bin	2.22e-16	Time bin=-2, p=4.41e-09 Time bin=0, p=1.95e-06 Time bin=2, p=1.05e-17 Time bin=4, p=5.21e-17 Time bin=6, p=1.95e-12 Time bin=8, p=0.000649
Fig. 1n PV	Genotype	0.0879	Time bin	2.22e-16	Genotype:Time bin	2.22e-16	Time bin=-2, p=0.163 Time bin=0, p=5.93e-07 Time bin=2, p=3.4e-08 Time bin=4, p=1.62e-28 Time bin=6, p=9.62e-37 Time bin=8, p=3.32e-29
Fig. 1p CStr	Genotype	0.030583	Time bin	2.22e-16	Genotype:Time bin	2.22e-16	Time bin=-2, p=0.0249 Time bin=0, p=2.64e-28 Time bin=2, p=1.46e-36 Time bin=4, p=1.52e-35 Time bin=6, p=6.63e-28 Time bin=8, p=0.371
Fig. 2b (1_Locomotion)	Genotype	1.2519e-08	Timepoint	0.00010655	Genotype:Timepoint	2.22e-16	Timepoint=Early, p=2.93e-06 Timepoint=Middle, p=2e-30 Timepoint=Late, p=4.78e-53
Fig. 2b (2_Groom)	Genotype	0.0079089	Timepoint	0.485552	Genotype:Timepoint	0.753127
Fig. 2b (3_Twitch)	Genotype	4.752e-05	Timepoint	3.1236e-10	Genotype:Timepoint	7.2683e-11	Timepoint=Early, p=7.83e-05 Timepoint=Middle, p=5.04e-09 Timepoint=Late, p=7.69e-25
Fig. 2b (4_Chew)	Genotype	5.9926e-05	Timepoint	0.02373	Genotype:Timepoint	0.27093
Fig. 2b (5_Rest)	Genotype	0.46301	Timepoint	1.5941e-10	Genotype:Timepoint	0.14022
Fig. 2b (6_Sit)	Genotype	3.5301e-10	Timepoint	7.5213e-16	Genotype:Timepoint	2.22e-16	Timepoint=Early, p=7.26e-14 Timepoint=Middle, p=3.48e-39 Timepoint=Late, p=1.12e-59
Fig. 2c left panel (Early)	Genotype	0.35591	Time bin	2.22e-16	Genotype:Time bin	2.22e-16	Time bin=-2, p=0.0522 Time bin=0, p=2.92e-20 Time bin=2, p=1.02e-19
Fig. 2c left panel (Middle)	Genotype	0.688232	Time bin	0.00096302	Genotype:Time bin	2.22e-16	Time bin=-2, p=3.9e-38 Time bin=0, p=5.81e-13 Time bin=2, p=2.12e-31
Fig. 2c left panel (Late)	Genotype	0.52819	Time bin	2.22e-16	Genotype:Time bin	2.22e-16	Time bin=-2, p=4.95e-63 Time bin=0, p=1.87e-09 Time bin=2, p=1.6e-44
Fig. 2c right panel (Early)	Genotype	0.076356	Time bin	2.22e-16	Genotype:Time bin	6.7489e-07	Time bin=-2, p=0.133 Time bin=0, p=1.05e-12 Time bin=2, p=4.25e-13
Fig. 2c right panel (Middle)	Genotype	0.12343	Time bin	2.22e-16	Genotype:Time bin	2.22e-16	Time bin=-2, p=0.00501 Time bin=0, p=0.000104 Time bin=2, p=3.33e-40
Fig. 2c right panel (Late)	Genotype	0.450806	Time bin	0.00013444	Genotype:Time bin	2.22e-16	Time bin=-2, p=1.38e-28 Time bin=0, p=0.813 Time bin=2, p=1.09e-44
Fig. 2d left panel (Early)	Genotype	0.0043615	Time bin	2.22e-16	Genotype:Time bin	2.22e-16	Time bin=-2, p=8.04e-07 Time bin=0, p=1.64e-44 Time bin=2, p=7.67e-45
Fig. 2d left panel (Middle)	Genotype	0.0078172	Time bin	2.22e-16	Genotype:Time bin	2.22e-16	Time bin=-2, p=0.0419 Time bin=0, p=3.4e-53 Time bin=2, p=1.15e-64
Fig. 2d left panel (Late)	Genotype	0.020216	Time bin	2.22e-16	Genotype:Time bin	2.22e-16	Time bin=-2, p=0.00473 Time bin=0, p=1.89e-40 Time bin=2, p=3.35e-55
Fig. 2d right panel (Early)	Genotype	0.0040497	Time bin	3.435e-09	Genotype:Time bin	2.22e-16	Time bin=-2, p=1.08e-23 Time bin=0, p=3.93e-16 Time bin=2, p=0.109
Fig. 2d right panel (Middle)	Genotype	0.033753	Time bin	3.8697e-12	Genotype:Time bin	2.22e-16	Time bin=-2, p=2.44e-38 Time bin=0, p=6.28e-29 Time bin=2, p=2.77e-05
Fig. 2d right panel (Late)	Genotype	0.0855944	Time bin	0.00027269	Genotype:Time bin	2.22e-16	Time bin=-2, p=1.13e-14 Time bin=0, p=7.23e-15 Time bin=2, p=0.314
Fig. 2e left panel (Early)	Genotype	0.755183	Time bin	2.3007e-09	Genotype:Time bin	0.0049278	Time bin=-2, p=0.00527 Time bin=0, p=0.93 Time bin=2, p=0.13
Fig. 2e left panel (Middle)	Genotype	0.44734	Time bin	1.7234e-05	Genotype:Time bin	8.9482e-08	Time bin=-2, p=2.32e-08 Time bin=0, p=0.518 Time bin=2, p=0.189
Fig. 2e left panel (Late)	Genotype	0.73375	Time bin	3.1976e-07	Genotype:Time bin	2.1426e-15	Time bin=-2, p=1.61e-10 Time bin=0, p=0.179 Time bin=2, p=5.16e-05
Fig. 2e right panel (Early)	Genotype	0.337633	Time bin	1.0693e-12	Genotype:Time bin	0.0030023	Time bin=-2, p=7.68e-08 Time bin=0, p=2.71e-08 Time bin=2, p=0.0744
Fig. 2e right panel (Middle)	Genotype	0.160841	Time bin	3.1178e-09	Genotype:Time bin	0.017159	Time bin=-2, p=2.11e-09 Time bin=0, p=6.18e-06 Time bin=2, p=0.00547
Fig. 2e right panel (Late)	Genotype	0.15493	Time bin	6.8598e-05	Genotype:Time bin	0.10947
Fig. 2f (1_Locomotion)	Genotype	0.055145	Timepoint	2.22e-16	Genotype:Timepoint	6.1068e-12	Timepoint=Early, p=5.46e-07 Timepoint=Middle, p=6.1e-15 Timepoint=Late, p=1.31e-58
Fig. 2f (2_Groom)	Genotype	0.081782	Timepoint	3.1682e-07	Genotype:Timepoint	2.613e-08	Timepoint=Early, p=1.25e-06 Timepoint=Middle, p=4.56e-31 Timepoint=Late, p=5.1e-10
Fig. 2f (3_Twitch)	Genotype	0.14796	Timepoint	2.22e-16	Genotype:Timepoint	4.2186e-08	Timepoint=Early, p=1.63e-14 Timepoint=Middle, p=1.16e-29 Timepoint=Late, p=2.63e-10
Fig. 2f (5_Rest)	Genotype	0.037923	Timepoint	2.22e-16	Genotype:Timepoint	2.5385e-05	Timepoint=Early, p=4.64e-06 Timepoint=Middle, p=3.41e-20 Timepoint=Late, p=1.39e-28
Fig. 2f (6_Sit)	Genotype	0.069169	Timepoint	2.22e-16	Genotype:Timepoint	9.9485e-06	Timepoint=Early, p=0.208 Timepoint=Middle, p=0.349 Timepoint=Late, p=1.17e-12
Fig. 2g (1_Locomotion)	Genotype	0.076281	Timepoint	2.22e-16	Genotype:Timepoint	2.22e-16	Timepoint=Early, p=1.68e-46 Timepoint=Middle, p=2.01e-62 Timepoint=Late, p=1.68e-50
Fig. 2g (2_Groom)	Genotype	0.087412	Timepoint	9.4778e-07	Genotype:Timepoint	6.0577e-11	Timepoint=Early, p=7.5e-46 Timepoint=Middle, p=3.46e-32 Timepoint=Late, p=8.01e-11
Fig. 2g (3_Twitch)	Genotype	0.014901	Timepoint	1.9569e-06	Genotype:Timepoint	0.023095	Timepoint=Early, p=2.52e-40 Timepoint=Middle, p=7.54e-59 Timepoint=Late, p=2.73e-20
Fig. 2g (5_Rest)	Genotype	0.902629	Timepoint	0.0044881	Genotype:Timepoint	0.735991
Fig. 2g (6_Sit)	Genotype	0.911819	Timepoint	3.8099e-06	Genotype:Timepoint	0.0034586	Timepoint=Early, p=0.103 Timepoint=Middle, p=0.00229 Timepoint=Late, p=0.963
Fig. 2h (1_Locomotion)	Genotype	0.484712	Timepoint	0.00591986	Genotype:Timepoint	0.00016663	Timepoint=Early, p=0.561 Timepoint=Middle, p=7.42e-06 Timepoint=Late, p=5.33e-08
Fig. 2h (2_Groom)	Genotype	0.23055	Timepoint	1.828e-15	Genotype:Timepoint	2.22e-16	Timepoint=Early, p=1.3e-10 Timepoint=Middle, p=0.00832 Timepoint=Late, p=6.96e-15
Fig. 2h (3_Twitch)	Genotype	0.86397	Timepoint	2.5e-12	Genotype:Timepoint	1.137e-09	Timepoint=Early, p=0.000121 Timepoint=Middle, p=0.358 Timepoint=Late, p=0.00474
Fig. 2h (5_Rest)	Genotype	0.472086	Timepoint	1.0932e-05	Genotype:Timepoint	0.0029839	Timepoint=Early, p=2.65e-07 Timepoint=Middle, p=1.04e-07 Timepoint=Late, p=0.000407
Fig. 2h (6_Sit)	Genotype	0.36667	Timepoint	2.9021e-08	Genotype:Timepoint	7.8102e-05	Timepoint=Early, p=0.0027 Timepoint=Middle, p=2.18e-15 Timepoint=Late, p=1.42e-08
Fig. 3e VIP Middle Ctrl vs. R6/2 (light)	Genotype	0.044898	Time bin	2.22e-16	Genotype:Time bin	0.15453
Fig. 3e VIP Middle Ctrl vs. R6/2 (no light)	Genotype	0.0059141	Time bin	2.22e-16	Genotype:Time bin	9.8897e-06	Time bin=-2, p=0.0594 Time bin=0, p=5.88e-08 Time bin=2, p=1.12e-13 Time bin=4, p=1.15e-08 Time bin=6, p=2.14e-07 Time bin=8, p=1.43e-06
Fig. 3e VIP Middle no light (Ctrl) vs. light (R6/2)	Genotype	0.53289	Time bin	2.22e-16	Genotype:Time bin	0.41477
Fig. 3e VIP Middle nolight vs. light (Ctrl)	Trial type	2.22e-16	Time bin	2.22e-16	Trial type:Time bin	1.6299e-07	Time bin=-2, p=0.00784 Time bin=0, p=6.69e-12 Time bin=2, p=3.67e-12 Time bin=4, p=5.14e-10 Time bin=6, p=7.19e-08 Time bin=8, p=4.11e-05
Fig. 3e VIP Middle nolight vs. light (R6/2)	Trial type	2.22e-16	Time bin	2.22e-16	Trial type:Time bin	1.8814e-15	Time bin=-2, p=0.128 Time bin=0, p=4.4e-10 Time bin=2, p=1.09e-12 Time bin=4, p=1.63e-10 Time bin=6, p=2.44e-09 Time bin=8, p=6.85e-09
Fig. 3g VIP Late Ctrl vs. R6/2 (light)	Genotype	0.034235	Time bin	2.22e-16	Genotype:Time bin	0.00017624	Time bin=-2, p=0.304 Time bin=0, p=1.31e-10 Time bin=2, p=3.45e-10 Time bin=4, p=1.28e-05 Time bin=6, p=1.66e-05 Time bin=8, p=1.4e-06
Fig. 3g VIP Late Ctrl vs. R6/2 (no light)	Genotype	0.025214	Time bin	2.22e-16	Genotype:Time bin	1.6252e-11	Time bin=-2, p=0.721 Time bin=0, p=5.85e-12 Time bin=2, p=3.28e-17 Time bin=4, p=2.26e-10 Time bin=6, p=2.38e-07 Time bin=8, p=1.6e-11
Fig. 3g VIP Late no light (Ctrl) vs. light (R6/2)	Genotype	0.616334	Time bin	2.22e-16	Genotype:Time bin	0.0022009	Time bin=-2, p=0.159 Time bin=0, p=0.335 Time bin=2, p=0.695 Time bin=4, p=0.0184 Time bin=6, p=0.0188 Time bin=8, p=0.977
Fig. 3g VIP Late no light vs. light (Ctrl)	Trial type	2.22e-16	Time bin	2.22e-16	Trial type:Time bin	1.6299e-07	Time bin=-2, p=0.00784 Time bin=0, p=6.69e-12 Time bin=2, p=3.67e-12 Time bin=4, p=5.14e-10 Time bin=6, p=7.19e-08 Time bin=8, p=4.11e-05
Fig. 3g VIP Late no light vs. light (R6/2)	Trial type	2.22e-16	Time bin	2.22e-16	Trial type:Time bin	1.8814e-15	Time bin=-2, p=0.128 Time bin=0, p=4.4e-10 Time bin=2, p=1.09e-12 Time bin=4, p=1.63e-10 Time bin=6, p=2.44e-09 Time bin=8, p=6.85e-09
Fig. 3j CStr Middle Ctrl vs. R6/2 (light)	Genotype	0.039793	Time bin	2.0325e-08	Genotype:Time bin	0.98638
Fig. 3j CStr Middle Ctrl vs. R6/2 (no light)	Genotype	0.0334751	Time bin	0.00062706	Genotype:Time bin	0.0243613	Time bin=-2, p=0.0335 Time bin=0, p=3.56e-07 Time bin=2, p=1.63e-08 Time bin=4, p=1.5e-12 Time bin=6, p=6.21e-14 Time bin=8, p=4.89e-08
Fig. 3j CStr Middle no light (Ctrl) vs. light (R6/2)	Genotype	0.038439	Time bin	5.4466e-10	Genotype:Time bin	0.937924
Fig. 3j CStr Middle nolight vs. light (Ctrl)	Trial type	0.71254	Time bin	7.4448e-06	Trial type:Time bin	0.89483
Fig. 3j CStr Middle nolight vs. light (R6/2)	Trial type	2.9702e-10	Time bin	0.0031379	Trial type:Time bin	5.1978e-05	Time bin=-2, p=0.787 Time bin=0, p=0.786 Time bin=2, p=0.0141 Time bin=4, p=8.05e-07 Time bin=6, p=1.37e-08 Time bin=8, p=0.00615
Fig. 3l CStr Late Ctrl vs. R6/2 (light)	Genotype	0.2805	Time bin	1.2918e-13	Genotype:Time bin	0.31495
Fig. 3l CStr Late Ctrl vs. R6/2 (no light)	Genotype	0.023623	Time bin	2.821e-08	Genotype:Time bin	0.30607
Fig. 3l CStr Late no light (Ctrl) vs. light (R6/2)	Genotype	0.15328	Time bin	4.2456e-16	Genotype:Time bin	0.56604
Fig. 3l CStr Late no light vs. light (Ctrl)	Trial type	0.72669	Time bin	5.281e-11	Trial type:Time bin	0.91359
Fig. 3l CStr Late no light vs. light (R6/2)	Trial type	2.9961e-05	Time bin	7.5846e-07	Trial type:Time bin	0.017934	Time bin=-2, p=0.483 Time bin=0, p=0.829 Time bin=2, p=0.0479 Time bin=4, p=0.00103 Time bin=6, p=4.5e-05 Time bin=8, p=0.00433
Fig. 3m CStr Late tdT vs. light (R6/2)	Actuator	0.83372	Time bin	2.22e-16	Actuator:Time bin	6.5746e-05	Time bin=-2, p=0.808 Time bin=0, p=0.00815 Time bin=2, p=0.00343 Time bin=4, p=0.000575 Time bin=6, p=0.000438 Time bin=8, p=0.0955
Fig. 3m CStr Late tdT vs. nolight (R6/2)	Actuator	0.71256	Time bin	2.22e-16	Actuator:Time bin	1.9383e-05	Time bin=-2, p=0.569 Time bin=0, p=0.0158 Time bin=2, p=0.5 Time bin=4, p=0.601 Time bin=6, p=0.206 Time bin=8, p=1.2e-05
Fig. 4b Hindlimb dragging (Ctrl)	Actuator	0.715834	Session number	2.22e-16	Actuator:Session number	0.089965
Fig. 4b Hindlimb dragging (R6/2)	Actuator	0.0534773	Session number	0.00013841	Actuator:Session number	2.22e-16	Session number=0, p=0.295 Session number=1, p=0.738 Session number=2, p=0.341 Session number=3, p=0.7 Session number=4, p=0.0193 Session number=5, p=0.129 Session number=6, p=0.0885 Session number=7, p=0.000731 Session number=8, p=4.7e-05 Session number=9, p=0.000308 Session number=10, p=0.0173 Session number=11, p=0.00866
Fig. 4c Fraction significantly autocorrelated trials (Ctrl)	Actuator	0.5291	Session number	3.1646e-13	Actuator:Session number	0.44493
Fig. 4c Fraction significantly autocorrelated trials (R6/2)	Actuator	0.00528496	Session number	0.00038657	Actuator:Session number	7.3588e-11	Session number=0, p=0.609 Session number=1, p=0.716 Session number=2, p=0.118 Session number=3, p=0.121 Session number=4, p=0.000106 Session number=5, p=0.00372 Session number=6, p=0.0476 Session number=7, p=0.00749 Session number=8, p=0.0001 Session number=9, p=1.6e-05 Session number=10, p=0.0673 Session number=11, p=0.0174
Fig. 4c Autocorrelation (Ctrl)	Actuator	0.37304	Session number	4.5329e-05	Actuator:Session number	0.23674
Fig. 4c Autocorrelation (R6/2)	Actuator	0.00049593	Session number	2.22e-16	Actuator:Session number	1.9807e-12	Session number=0, p=0.586 Session number=1, p=1 Session number=2, p=0.0252 Session number=3, p=0.0524 Session number=4, p=0.000151 Session number=5, p=0.00108 Session number=6, p=0.0354 Session number=7, p=0.00318 Session number=8, p=2.4e-05 Session number=9, p=1.6e-05 Session number=10, p=0.0823 Session number=11, p=0.00433
Fig. 4d Stride frequency (Ctrl)	Actuator	0.544628	Timepoint	1.4582e-14	Actuator:Timepoint	0.0027423	Timepoint=Baseline, p=0.727 Timepoint=Early, p=0.0321 Timepoint=Middle, p=0.0699 Timepoint=Late, p=0.141 Timepoint=post, p=0.902
Fig. 4d Stride frequency (R6/2)	Actuator	0.0061618	Timepoint	0.0313493	Actuator:Timepoint	0.0121795	Timepoint=Baseline, p=0.718 Timepoint=Early, p=0.0698 Timepoint=Middle, p=4.09e-08 Timepoint=Late, p=8.13e-11 Timepoint=post, p=0.00127
Fig. 4e Mean R^2 (Ctrl)	Actuator	0.44752	Session number	2.22e-16	Actuator:Session number	0.78671
Fig. 4e Mean R^2 (R6/2)	Actuator	0.127127	Session number	0.072552	Actuator:Session number	6.6536e-07	Session number=0, p=0.234 Session number=1, p=0.817 Session number=2, p=0.52 Session number=3, p=0.979 Session number=4, p=0.0168 Session number=5, p=0.0372 Session number=6, p=0.285 Session number=7, p=0.00862 Session number=8, p=0.00295 Session number=9, p=0.00295 Session number=10, p=0.0303 Session number=11, p=0.0173
Fig. 4f Hindlimb dragging (Ctrl-ChR)	Trial type	0.010778	Session number	2.094e-07	Trial type:Session number	0.637935	Session number=1, p=0.526 Session number=2, p=0.864 Session number=3, p=0.859 Session number=4, p=0.787 Session number=5, p=0.885 Session number=6, p=0.907 Session number=7, p=0.924 Session number=8, p=0.68 Session number=9, p=0.924
Fig. 4f Hindlimb dragging (Ctrl-tdT)	Trial type	0.71568	Session number	6.8661e-11	Trial type:Session number	0.98209	Session number=1, p=1 Session number=2, p=1 Session number=3, p=0.548 Session number=4, p=0.918 Session number=5, p=0.605 Session number=6, p=0.726 Session number=7, p=0.849 Session number=8, p=0.591 Session number=9, p=0.768
Fig. 4f Hindlimb dragging (R6/2-ChR)	Trial type	0.48071	Session number	4.3814e-09	Trial type:Session number	0.99494	Session number=1, p=1 Session number=2, p=1 Session number=3, p=0.949 Session number=4, p=0.68 Session number=5, p=1 Session number=6, p=0.945 Session number=7, p=1 Session number=8, p=0.918 Session number=9, p=0.986
Fig. 4f Hindlimb dragging (R6/2-tdT)	Trial type	0.87668	Session number	2.9953e-05	Trial type:Session number	0.99701	Session number=1, p=0.918 Session number=2, p=0.918 Session number=3, p=1 Session number=4, p=0.931 Session number=5, p=0.973 Session number=6, p=0.973 Session number=7, p=0.679 Session number=8, p=0.918 Session number=9, p=0.955
ED Fig. 1a Body weight	Genotype	0.015049	Week	2.22e-16	Genotype:Week	2.22e-16	Week=5.0, p=0.881 Week=6.0, p=0.968 Week=7.0, p=0.0179 Week=8.0, p=0.000564 Week=9.0, p=0.000191
ED Fig. 1d Autocorrelation	Genotype	0.00028384	Timepoint	0.0929109	Genotype:Timepoint	0.113798
ED Fig. 1e Stride frequency	Genotype	0.00016598	Timepoint	0.019354	Genotype:Timepoint	0.0751054
ED Fig. 2b CStr L23	Genotype	0.052657	Time bin	2.6636e-09	Genotype:Time bin	2.8355e-12	Time bin=-2, p=0.0259 Time bin=0, p=8.25e-17 Time bin=2, p=5.38e-22 Time bin=4, p=1.09e-20 Time bin=6, p=2.09e-15 Time bin=8, p=0.00116
ED Fig. 2d CStr L5	Genotype	0.18813	Time bin	2.22e-16	Genotype:Time bin	2.22e-16	Time bin=-2, p=0.221 Time bin=0, p=2.53e-14 Time bin=2, p=4.78e-18 Time bin=4, p=6.47e-18 Time bin=6, p=9.94e-15 Time bin=8, p=0.255
ED Fig. 2f VIP M1 (1_Early)	Genotype	0.020053	Time bin	2.22e-16	Genotype:Time bin	2.5823e-06	Time bin=-2, p=0.00413 Time bin=0, p=3.53e-07 Time bin=2, p=3.06e-09 Time bin=4, p=1.18e-06 Time bin=6, p=3.57e-05 Time bin=8, p=0.00125
ED Fig. 2f VIP M1 (2_Middle)	Genotype	0.014374	Time bin	2.22e-16	Genotype:Time bin	7.2788e-10	Time bin=-2, p=5.14e-06 Time bin=0, p=3.7e-12 Time bin=2, p=9.82e-24 Time bin=4, p=1.77e-13 Time bin=6, p=2.46e-10 Time bin=8, p=1.64e-06
ED Fig. 2f VIP M1 (3_Late)	Genotype	0.10265	Time bin	2.22e-16	Genotype:Time bin	1.2557e-14	Time bin=-2, p=1.77e-05 Time bin=0, p=1.29e-06 Time bin=2, p=2.99e-22 Time bin=4, p=2.41e-05 Time bin=6, p=0.00817 Time bin=8, p=3.77e-05
ED Fig. 2j VIP S1 (1_Early)	Genotype	0.077113	Time bin	2.22e-16	Genotype:Time bin	2.22e-16	Time bin=-2, p=1.64e-05 Time bin=0, p=1.08e-08 Time bin=2, p=5.11e-15 Time bin=4, p=2.09e-12 Time bin=6, p=2.17e-08 Time bin=8, p=0.000295
ED Fig. 2j VIP S1 (2_Middle)	Genotype	0.070201	Time bin	2.22e-16	Genotype:Time bin	2.22e-16	Time bin=-2, p=0.00299 Time bin=0, p=1.6e-08 Time bin=2, p=3.23e-16 Time bin=4, p=6.94e-10 Time bin=6, p=1.49e-06 Time bin=8, p=3.43e-09
ED Fig. 2j VIP S1 (3_Late)	Genotype	0.072003	Time bin	2.22e-16	Genotype:Time bin	2.22e-16	Time bin=-2, p=8.18e-11 Time bin=0, p=0.0103 Time bin=2, p=1.56e-16 Time bin=4, p=2.25e-13 Time bin=6, p=2.57e-06 Time bin=8, p=2.44e-08
ED Fig. 2n VIP V1 (1_Early)	Genotype	0.019559	Time bin	2.22e-16	Genotype:Time bin	4.1132e-12	Time bin=-2, p=0.0442 Time bin=0, p=3.65e-16 Time bin=2, p=1.09e-12 Time bin=4, p=5e-07 Time bin=6, p=1.04e-05 Time bin=8, p=2.32e-09
ED Fig. 2n VIP V1 (2_Middle)	Genotype	0.014645	Time bin	2.22e-16	Genotype:Time bin	5.248e-10	Time bin=-2, p=0.265 Time bin=0, p=3.66e-14 Time bin=2, p=1.03e-15 Time bin=4, p=7.52e-07 Time bin=6, p=0.0104 Time bin=8, p=8.6e-05
ED Fig. 2n VIP V1 (3_Late)	Genotype	0.0094205	Time bin	2.22e-16	Genotype:Time bin	2.7352e-09	Time bin=-2, p=0.471 Time bin=0, p=1.12e-10 Time bin=2, p=8.87e-15 Time bin=4, p=1.6e-06 Time bin=6, p=0.000945 Time bin=8, p=0.000488
ED Fig. 2r CStr M1 (1_Early)	Genotype	0.202492	Time bin	2.0668e-10	Genotype:Time bin	0.0073063	Time bin=-2, p=0.928 Time bin=0, p=0.00958 Time bin=2, p=0.000218 Time bin=4, p=2e-06 Time bin=6, p=5e-06 Time bin=8, p=0.0095
ED Fig. 2r CStr M1 (2_Middle)	Genotype	0.121469	Time bin	2.1158e-06	Genotype:Time bin	0.00031948	Time bin=-2, p=0.309 Time bin=0, p=0.000848 Time bin=2, p=5.49e-08 Time bin=4, p=3.97e-08 Time bin=6, p=1.15e-06 Time bin=8, p=0.0439
ED Fig. 2r CStr M1 (3_Late)	Genotype	0.0649	Time bin	4.1802e-14	Genotype:Time bin	7.7338e-06	Time bin=-2, p=0.0022 Time bin=0, p=1.69e-07 Time bin=2, p=6.98e-10 Time bin=4, p=2.01e-10 Time bin=6, p=2.52e-11 Time bin=8, p=0.00811
ED Fig. 3b VIP behavior score	Genotype	0.0062978	Behavior bin	1.2408e-05	Genotype:Behavior bin	0.0596156
ED Fig. 3c CStr behavior score	Genotype	0.043896	Behavior bin	2.857e-05	Genotype:Behavior bin	0.197567
ED Fig. 4b Dragging time zQ175	Genotype	0.0012977	Timepoint	0.135951	Genotype:Timepoint	0.0216531	Timepoint=Early, p=0.000923 Timepoint=Late, p=5.02e-07 Timepoint=Middle, p=8.69e-07
ED Fig. 4c Fraction significantly autocorrelated trials zQ175	Genotype	0.73304	Timepoint	0.81924	Genotype:Timepoint	0.26431
ED Fig. 4c Autocorrelation zQ175	Genotype	0.49598	Timepoint	0.62136	Genotype:Timepoint	0.97973
ED Fig. 4e Mean R^2 zQ175	Genotype	0.75187	Timepoint	0.0016465	Genotype:Timepoint	0.015167	Timepoint=Early, p=0.0291 Timepoint=Middle, p=0.91 Timepoint=Late, p=0.182
ED Fig. 4g VIP zQ175	Genotype	0.1387	Time bin	2.22e-16	Genotype:Time bin	3.3179e-05	Time bin=-2, p=0.0443 Time bin=0, p=0.289 Time bin=2, p=0.000192 Time bin=4, p=2.6e-05 Time bin=6, p=0.00102 Time bin=8, p=0.0579
ED Fig. 4i CStr zQ175	Genotype	0.178739	Time bin	0.00020973	Genotype:Time bin	6.7346e-05	Time bin=-2, p=0.0277 Time bin=0, p=2.05e-07 Time bin=2, p=2.61e-05 Time bin=4, p=0.000306 Time bin=6, p=0.0244 Time bin=8, p=0.524
ED Fig. 5a Body weight	Genotype	4.4848e-05	Week	2.22e-16	Genotype:Week	2.22e-16	Week=7, p=0.061 Week=8, p=0.0238 Week=9, p=0.00173 Week=10, p=0.000108 Week=11, p=2.06e-06 Week=12, p=3.87e-07
ED Fig. 6a VIP vs locomotion speed (1_Early)	Genotype	0.0049204	Speed bin	2.22e-16	Genotype:Speed bin	2.2237e-06	Speed bin=30.0, p=0.81 Speed bin=50.0, p=2.1e-18 Speed bin=70.0, p=0.000177 Speed bin=90.0, p=4.97e-27 Speed bin=110.0, p=7.98e-13 Speed bin=130.0, p=1.24e-05 Speed bin=150.0, p=2.89e-07 Speed bin=170.0, p=0.217 Speed bin=190.0, p=0.249 Speed bin=210.0, p=0.00543
ED Fig. 6a VIP vs locomotion speed (2_Middle)	Genotype	0.00016782	Speed bin	2.5476e-09	Genotype:Speed bin	1.1205e-12	Speed bin=30.0, p=0.0128 Speed bin=50.0, p=9.24e-14 Speed bin=70.0, p=4.88e-26 Speed bin=90.0, p=8.02e-33 Speed bin=110.0, p=1.4e-28 Speed bin=130.0, p=5.15e-45 Speed bin=150.0, p=2.75e-22 Speed bin=170.0, p=6.92e-23 Speed bin=190.0, p=7.69e-12 Speed bin=210.0, p=0.014
ED Fig. 6a VIP vs locomotion speed (3_Late)	Genotype	5.8604e-05	Speed bin	6.7466e-08	Genotype:Speed bin	2.22e-16	Speed bin=30.0, p=4.54e-09 Speed bin=50.0, p=5.5e-12 Speed bin=70.0, p=1.88e-12 Speed bin=90.0, p=3.52e-29 Speed bin=110.0, p=1.09e-38 Speed bin=130.0, p=6.66e-47 Speed bin=150.0, p=6.24e-23 Speed bin=170.0, p=7.8e-27
ED Fig. 6b SST vs locomotion speed (1_Early)	Genotype	0.0038892	Speed bin	2.3514e-05	Genotype:Speed bin	3.4282e-06	Speed bin=10.0, p=1.1e-06 Speed bin=30.0, p=2.95e-13 Speed bin=50.0, p=1.36e-25 Speed bin=70.0, p=3.02e-07 Speed bin=90.0, p=0.0145 Speed bin=110.0, p=4.2e-07 Speed bin=130.0, p=0.0275 Speed bin=150.0, p=0.214
ED Fig. 6b SST vs locomotion speed (2_Middle)	Genotype	0.019022	Speed bin	0.117516	Genotype:Speed bin	8.0667e-06	Speed bin=10.0, p=2.43e-11 Speed bin=30.0, p=1.01e-19 Speed bin=50.0, p=5.73e-36 Speed bin=70.0, p=6.33e-19 Speed bin=90.0, p=0.000191 Speed bin=110.0, p=8.79e-10
ED Fig. 6b SST vs locomotion speed (3_Late)	Genotype	0.00076965	Speed bin	5.4805e-10	Genotype:Speed bin	5.7798e-12	Speed bin=10.0, p=1.88e-05 Speed bin=30.0, p=5.14e-11 Speed bin=50.0, p=2.22e-06 Speed bin=70.0, p=9.54e-12 Speed bin=110.0, p=5.48e-38
ED Fig. 6c PV vs locomotion speed (1_Early)	Genotype	0.0273051	Speed bin	0.0002898	Genotype:Speed bin	0.0502413
ED Fig. 6c PV vs locomotion speed (2_Middle)	Genotype	0.144102	Speed bin	0.056589	Genotype:Speed bin	2.2682e-06	Speed bin=10.0, p=0.738 Speed bin=30.0, p=0.0148 Speed bin=50.0, p=0.35 Speed bin=70.0, p=0.854 Speed bin=90.0, p=0.968 Speed bin=110.0, p=0.736 Speed bin=130.0, p=0.915 Speed bin=150.0, p=2.08e-05 Speed bin=170.0, p=0.000307 Speed bin=190.0, p=2.58e-08
ED Fig. 6c PV vs locomotion speed (3_Late)	Genotype	0.210023	Speed bin	0.180518	Genotype:Speed bin	0.00062379	Speed bin=10.0, p=3e-06 Speed bin=30.0, p=3e-06 Speed bin=50.0, p=0.0127 Speed bin=70.0, p=0.523 Speed bin=90.0, p=0.03 Speed bin=110.0, p=0.0296 Speed bin=130.0, p=0.438 Speed bin=150.0, p=0.0238 Speed bin=170.0, p=2.4e-05 Speed bin=190.0, p=0.000174
ED Fig. 7b (1_Locomotion)	Genotype	0.18464	Timepoint	0.43165	Genotype:Timepoint	0.85849
ED Fig. 7b (2_Groom)	Genotype	0.62483	Timepoint	0.59871	Genotype:Timepoint	0.27985
ED Fig. 7b (3_Twitch)	Genotype	0.64949	Timepoint	0.24559	Genotype:Timepoint	0.95165
ED Fig. 7b (4_Chew)	Genotype	0.84576	Timepoint	0.33819	Genotype:Timepoint	0.80408
ED Fig. 7b (5_Rest)	Genotype	0.40891	Timepoint	0.28085	Genotype:Timepoint	0.94412
ED Fig. 7b (6_Sit)	Genotype	0.66065	Timepoint	0.71552	Genotype:Timepoint	0.19802
ED Fig. 7c left panel	Genotype	0.34321	Time bin	2.22e-16	Genotype:Time bin	3.1081e-06	Time bin=-2, p=0.116 Time bin=0, p=0.0563 Time bin=2, p=5.17e-08
ED Fig. 7c right panel	Genotype	0.926753	Time bin	0.029494	Genotype:Time bin	9.2755e-16	Time bin=-2, p=1.1e-12 Time bin=0, p=0.978 Time bin=2, p=1.36e-05
ED Fig. 7d left panel	Genotype	0.0018439	Time bin	2.22e-16	Genotype:Time bin	7.6584e-05	Time bin=-2, p=5.99e-26 Time bin=0, p=7.02e-24 Time bin=2, p=1.19e-19
ED Fig. 7d right panel	Genotype	0.013917	Time bin	2.22e-16	Genotype:Time bin	2.7616e-16	Time bin=-2, p=1.96e-09 Time bin=0, p=1.7e-20 Time bin=2, p=1.43e-24
ED Fig. 7e left panel	Genotype	0.77273
ED Fig. 7e right panel	Genotype	0.9338
ED Fig. 7f left panel	Genotype	0.20946
ED Fig. 7f right panel	Genotype	0.26881
ED Fig. 8h CStr Middle light (no-opsin)	Genotype	0.677097	Time bin	0.00065846	Genotype:Time bin	3.8323e-05	Time bin=-2, p=0.166 Time bin=0, p=3.54e-12 Time bin=2, p=7.91e-09 Time bin=4, p=3.57e-11 Time bin=6, p=3.98e-08 Time bin=8, p=0.238
ED Fig. 8h CStr Middle no light (Ctrl) vs. light (R6/2) (no-opsin)	Genotype	0.696065	Time bin	0.001019	Genotype:Time bin	1.3415e-06	Time bin=-2, p=0.06 Time bin=0, p=4.06e-15 Time bin=2, p=6.21e-12 Time bin=4, p=2.19e-13 Time bin=6, p=7.65e-10 Time bin=8, p=0.142
ED Fig. 8h CStr Middle no light (no-opsin)	Genotype	0.85384	Time bin	0.012537	Genotype:Time bin	1.4537e-07	Time bin=-2, p=1 Time bin=0, p=2.1e-11 Time bin=2, p=1.45e-11 Time bin=4, p=8e-12 Time bin=6, p=1.78e-09 Time bin=8, p=0.166
ED Fig. 8j CStr Late light (no-opsin)	Genotype	0.911046	Time bin	1.4449e-07	Genotype:Time bin	0.0046811	Time bin=-2, p=3.58e-06 Time bin=0, p=2.41e-09 Time bin=2, p=5.71e-07 Time bin=4, p=6.81e-06 Time bin=6, p=0.00179 Time bin=8, p=0.881
ED Fig. 8j CStr Late no light (Ctrl) vs. light (R6/2) (no-opsin)	Genotype	0.820334	Time bin	3.68e-07	Genotype:Time bin	0.0011527	Time bin=-2, p=6.36e-07 Time bin=0, p=3.32e-11 Time bin=2, p=3.5e-08 Time bin=4, p=1.85e-06 Time bin=6, p=0.000478 Time bin=8, p=0.987
ED Fig. 8j CStr Late no light (no-opsin)	Genotype	0.88207	Time bin	2.2482e-05	Genotype:Time bin	9.3087e-05	Time bin=-2, p=0.00231 Time bin=0, p=7.47e-11 Time bin=2, p=1.72e-08 Time bin=4, p=4.59e-06 Time bin=6, p=0.000571 Time bin=8, p=0.621
ED Fig. 8k CStr R6/2 Middle vs. Late no light	Timepoint	0.022162	Time bin	0.37124	Timepoint:Time bin	0.302907
ED Fig. 8l CStr Middle vs. Late no light all cells	Group	Ctrl-ChR, p=0.683 Ctrl-tdT, p=0.886 R6/2-ChR, p=0.019 R6/2-tdT, p=0.550			Group:Timepoint	Ctrl-ChR, p=0.684 Ctrl-tdT, p=0.881 R6/2-ChR, p=0.040 R6/2-tdT, p=0.321
ED Fig. 8m CStr R6/2 Middle vs. Late no light tracked cells	Timepoint	<0.0001
ED Fig. 10b Hindlimb dragging (R6/2 0.7 mW)	Actuator	0.0534773	Session number	0.00013841	Actuator:Session number	2.22e-16	Session number=0, p=0.295 Session number=1, p=0.738 Session number=2, p=0.341 Session number=3, p=0.7 Session number=4, p=0.0193 Session number=5, p=0.129 Session number=6, p=0.0885 Session number=7, p=0.000731 Session number=8, p=4.7e-05 Session number=9, p=0.000308 Session number=10, p=0.0173 Session number=11, p=0.00866
ED Fig. 10b Hindlimb dragging (R6/2 3.7mW)	Actuator	0.493586	Session number	0.0595366	Actuator:Session number	0.00010685	Session number=0, p=0.844 Session number=1, p=0.934 Session number=2, p=0.953 Session number=3, p=0.778 Session number=4, p=0.825 Session number=5, p=0.231 Session number=6, p=0.184 Session number=7, p=0.0294 Session number=8, p=0.0392 Session number=9, p=0.0177
ED Fig. 10c Fraction significantly autocorrelated trials (R6/2 0.7mW)	Actuator	0.00528496	Session number	0.00038657	Actuator:Session number	7.3588e-11	Session number=0, p=0.609 Session number=1, p=0.716 Session number=2, p=0.118 Session number=3, p=0.121 Session number=4, p=0.000106 Session number=5, p=0.00372 Session number=6, p=0.0476 Session number=7, p=0.00749 Session number=8, p=0.0001 Session number=9, p=1.6e-05 Session number=10, p=0.0673 Session number=11, p=0.0174
ED Fig. 10c Fraction significantly autocorrelated trials (R6/2 3.7mW)	Actuator	0.0260291	Session number	0.0048891	Actuator:Session number	0.0438186	Session number=0, p=0.694 Session number=1, p=0.209 Session number=2, p=0.0257 Session number=3, p=0.123 Session number=4, p=0.00481 Session number=5, p=0.00628 Session number=6, p=0.0435 Session number=7, p=0.296 Session number=8, p=0.0194 Session number=9, p=0.00298
ED Fig. 10c Autocorrelation (R6/2 0.7 mW)	Actuator	0.00049593	Session number	2.22e-16	Actuator:Session number	1.9807e-12	Session number=0, p=0.586 Session number=1, p=1 Session number=2, p=0.0252 Session number=3, p=0.0524 Session number=4, p=0.000151 Session number=5, p=0.00108 Session number=6, p=0.0354 Session number=7, p=0.00318 Session number=8, p=2.4e-05 Session number=9, p=1.6e-05 Session number=10, p=0.0823 Session number=11, p=0.00433
ED Fig. 10c Autocorrelation (R6/2 3.7mW)	Actuator	0.0047938	Session number	5.3185e-14	Actuator:Session number	0.0181271	Session number=0, p=0.325 Session number=1, p=0.0357 Session number=2, p=0.00256 Session number=3, p=0.101 Session number=4, p=0.00229 Session number=5, p=0.00309 Session number=6, p=0.0282 Session number=7, p=0.04 Session number=8, p=0.00404 Session number=9, p=0.00468
ED Fig. 10d Stride frequency (R6/2 0.7mW)	Actuator	0.0061618	Timepoint	0.0313493	Actuator:Timepoint	0.0121795	Timepoint=Baseline, p=0.718 Timepoint=Early, p=0.0698 Timepoint=Middle, p=4.09e-08 Timepoint=Late, p=8.13e-11 Timepoint=post, p=0.00127
ED Fig. 10d Stride frequency (R6/2 3.7 mW)	Actuator	0.028413	Timepoint	7.5812e-10	Actuator:Timepoint	0.01467	Timepoint=Baseline, p=0.0179 Timepoint=Early, p=6.56e-10 Timepoint=Middle, p=1.56e-04 Timepoint=Late, p=0.0063
ED Fig. 10e Mean R^2 (R6/2 0.7 mW)	Actuator	0.127127	Session number	0.072552	Actuator:Session number	6.6536e-07	Session number=0, p=0.234 Session number=1, p=0.817 Session number=2, p=0.52 Session number=3, p=0.979 Session number=4, p=0.0168 Session number=5, p=0.0372 Session number=6, p=0.285 Session number=7, p=0.00862 Session number=8, p=0.00295 Session number=9, p=0.00295 Session number=10, p=0.0303 Session number=11, p=0.0173
ED Fig. 10e Mean R^2 (R6/2 3.7 mW)	Actuator	0.0019844	Session number	0.0031532	Actuator:Session number	0.0195846	Session number=0, p=0.212 Session number=1, p=0.0142 Session number=2, p=0.000262 Session number=3, p=9e-06 Session number=4, p=0.000102 Session number=5, p=0.000756 Session number=6, p=0.00435 Session number=7, p=0.00581 Session number=8, p=0.025 Session number=9, p=0.000536
ED Fig. 10f Hindlimb dragging (R6/2-ChR S8/9 vs. S10/11)	Timepoint	0.015
ED Fig. 10f Hindlimb dragging (S10/11 R6/2-ChR vs. R6/2-tdT)	Actuator	0.008085
ED Fig. 10f Fraction significantly autocorrelated trials (R6/2-ChR S8/9 vs. S10/11)	Timepoint	0.75
ED Fig. 10f Fraction significantly autocorrelated trials (S10/11 R6/2-ChR vs. R6/2-tdT)	Actuator	0.02475
ED Fig. 10f Autocorrelation (R6/2-ChR S8/9 vs. S10/11)	Timepoint	0.978
ED Fig. 10f Autocorrelation (S10/11 R6/2-ChR vs. R6/2-tdT)	Actuator	0.03663
ED Fig. 10f Mean R^2 (R6/2-ChR S8/9 vs. S10/11)	Timepoint	0.668
ED Fig. 10f Mean R^2 (S10/11 R6/2-ChR vs. R6/2-tdT)	Actuator	0.006202
ED Fig. 10f Stride frequency (R6/2-ChR S8/9 vs. S10/11)	Timepoint	0.061
ED Fig. 10f Stride frequency (S10/11 R6/2-ChR vs. R6/2-tdT)	Actuator	0.009776
ED Fig. 10g Hindlimb dragging (R6/2-ChR S9 vs. S11)	Timepoint	0.3125
ED Fig. 10g Hindlimb dragging (S11 R6/2-ChR vs. R6/2-tdT)	Actuator	0.01018
ED Fig. 10g Fraction significantly autocorrelated trials (R6/2-ChR S9 vs. S11)	Timepoint	0.125
ED Fig. 10g Fraction significantly autocorrelated trials (S11 R6/2-ChR vs. R6/2-tdT)	Actuator	0.03992
ED Fig. 10g Autocorrelation (R6/2-ChR S9 vs. S11)	Timepoint	0.3125
ED Fig. 10g Autocorrelation (S11 R6/2-ChR vs. R6/2-tdT)	Actuator	0.018
ED Fig. 10g Mean R^2 (R6/2-ChR S9 vs. S11)	Timepoint	0.625
ED Fig. 10g Mean R^2 (S11 R6/2-ChR vs. R6/2-tdT)	Actuator	0.006948
ED Fig. 11b Fraction significantly autocorrelated trials (Ctrl_ChR)	Trial type	0.00082639	Session number	6.1841e-07	Trial type:Session number	0.326869	Session number=1, p=0.272 Session number=2, p=0.125 Session number=3, p=0.983 Session number=4, p=0.29 Session number=5, p=0.547 Session number=6, p=0.0814 Session number=7, p=0.455 Session number=8, p=0.547 Session number=9, p=0.619
ED Fig. 11b Fraction significantly autocorrelated trials (Ctrl_tdT)	Trial type	0.0014537	Session number	4.9449e-05	Trial type:Session number	0.670976	Session number=1, p=0.694 Session number=2, p=0.922 Session number=3, p=0.45 Session number=4, p=0.325 Session number=5, p=0.0104 Session number=6, p=0.237 Session number=7, p=0.669 Session number=8, p=0.237 Session number=9, p=0.895
ED Fig. 11b Fraction significantly autocorrelated trials (R6/2_ChR)	Trial type	0.11488	Session number	1.2877e-07	Trial type:Session number	0.90893	Session number=1, p=0.975 Session number=2, p=0.74 Session number=3, p=0.537 Session number=4, p=0.591 Session number=5, p=0.469 Session number=6, p=0.863 Session number=7, p=1 Session number=8, p=0.263 Session number=9, p=1
ED Fig. 11b Fraction significantly autocorrelated trials (R6/2_tdT)	Trial type	0.67365	Session number	0.02917	Trial type:Session number	0.66212	Session number=1, p=0.513 Session number=2, p=0.89 Session number=3, p=0.692 Session number=4, p=0.871 Session number=5, p=0.973 Session number=6, p=0.705 Session number=7, p=0.37 Session number=8, p=0.309 Session number=9, p=0.637
ED Fig. 11b Autocorrelation (Ctrl_ChR)	Trial type	0.318072	Session number	0.00010344	Trial type:Session number	0.638618	Session number=1, p=0.068 Session number=2, p=0.361 Session number=3, p=0.455 Session number=4, p=0.59 Session number=5, p=0.967 Session number=6, p=0.59 Session number=7, p=0.901 Session number=8, p=0.74 Session number=9, p=0.772
ED Fig. 11b Autocorrelation (Ctrl_tdT)	Trial type	0.015611	Session number	0.054083	Trial type:Session number	0.947089	Session number=1, p=0.47 Session number=2, p=0.431 Session number=3, p=0.948 Session number=4, p=0.393 Session number=5, p=0.189 Session number=6, p=0.793 Session number=7, p=0.743 Session number=8, p=0.431 Session number=9, p=0.948
ED Fig. 11b Autocorrelation (R6/2_ChR)	Trial type	0.1198	Session number	2.22e-16	Trial type:Session number	0.94974	Session number=1, p=0.692 Session number=2, p=0.912 Session number=3, p=0.58 Session number=4, p=0.646 Session number=5, p=0.469 Session number=6, p=0.389 Session number=7, p=0.863 Session number=8, p=0.513 Session number=9, p=0.945
ED Fig. 11b Autocorrelation (R6/2_tdT)	Trial type	0.31729	Session number	8.9981e-05	Trial type:Session number	0.90238	Session number=1, p=0.63 Session number=2, p=1 Session number=3, p=1 Session number=4, p=1 Session number=5, p=0.705 Session number=6, p=0.809 Session number=7, p=0.809 Session number=8, p=0.809 Session number=9, p=0.221
ED Fig. 11b Mean R^2 (Ctrl_ChR)	Trial type	6.2565e-05	Session number	1.2683e-13	Trial type:Session number	0.81632	Session number=1, p=0.361 Session number=2, p=0.158 Session number=3, p=0.3 Session number=4, p=0.678 Session number=5, p=0.3 Session number=6, p=0.534 Session number=7, p=0.709 Session number=8, p=0.619 Session number=9, p=0.59
ED Fig. 11b Mean R^2 (Ctrl_tdT)	Trial type	0.013374	Session number	2.8204e-05	Trial type:Session number	0.831918	Session number=1, p=1 Session number=2, p=0.743 Session number=3, p=0.47 Session number=4, p=0.149 Session number=5, p=0.47 Session number=6, p=0.168 Session number=7, p=0.694 Session number=8, p=0.948 Session number=9, p=0.393
ED Fig. 11b Mean R^2 (R6/2_ChR)	Trial type	0.959115	Session number	0.00029973	Trial type:Session number	0.946062	Session number=1, p=1 Session number=2, p=0.902 Session number=3, p=0.902 Session number=4, p=0.535 Session number=5, p=0.456 Session number=6, p=0.818 Session number=7, p=0.818 Session number=8, p=0.485 Session number=9, p=0.485
ED Fig. 11b Mean R^2 (R6/2_tdT)	Trial type	0.492777	Session number	0.0010227	Trial type:Session number	0.999953	Session number=1, p=0.485 Session number=2, p=0.937 Session number=3, p=0.937 Session number=4, p=1 Session number=5, p=0.485 Session number=6, p=0.937 Session number=7, p=0.937 Session number=8, p=0.937 Session number=9, p=0.699
ED Fig. 11b Stride frequency (Ctrl_ChR)	Trial type	0.095112	Timepoint	8.3307e-06	Trial type:Timepoint	0.498526	Timepoint=Early, p=0.769 Timepoint=Middle, p=0.104 Timepoint=Late, p=0.557
ED Fig. 11b Stride frequency (Ctrl_tdT)	Trial type	0.46624	Timepoint	1.8476e-11	Trial type:Timepoint	0.28724	Timepoint=Early, p=0.517 Timepoint=Middle, p=0.306 Timepoint=Late, p=0.368
ED Fig. 11b Stride frequency (R6/2_ChR)	Trial type	0.88153	Timepoint	2.3482e-06	Trial type:Timepoint	0.25528	Timepoint=Early, p=0.488 Timepoint=Middle, p=0.325 Timepoint=Late, p=0.616
ED Fig. 11b Stride frequency (R6/2_tdT)	Trial type	0.087053	Timepoint	9.235e-11	Trial type:Timepoint	0.153973	Timepoint=Early, p=0.924 Timepoint=Middle, p=0.126 Timepoint=Late, p=0.281
